# Supplementary material for: Network Meta-Analytical Investigations of the Performance of HIV Combination Prevention Strategies for Indigenous Populations
Source: Viruses. 2025 Sep 16;17(9):1247. doi: 10.3390/v17091247 (PMC12474319; doi:10.3390/v17091247)
Supplement: Supplementary file 1 [file viruses-17-01247-s001.zip]

Archive with 2 entries (2 files):
- Supplementary Material S2.pdf
- Table S1.pdf
